# Supplementary material for: A novel deep learning model for predicting marine pollution for sustainable ocean management
Source: PeerJ Comput Sci. 2024 Nov 25;10:e2482. doi: 10.7717/peerj-cs.2482 (PMC11622943; doi:10.7717/peerj-cs.2482)
Supplement: Supplemental Information 1 [file peerj-cs-10-2482-s001.ipynb]

# %% [code]
# clone YOLOv5 repository
!git clone https://github.com/ultralytics/yolov5  # clone repo


# %% [code]
#Change dir to clone yolov5 dir
%cd /content/yolov5

# %% [code]
!pip3 install gdrivedownload

# %% [code]
# install dependencies as necessary
import torch

from IPython.display import Image, clear_output  # to display images
#from utils.downloads import gdrive_download  # to download models/datasets
#from utils.google_utils import gdrive_download
import gdrivedownload

# clear_output()
print('Setup complete. Using torch %s %s' % (torch.__version__, torch.cuda.get_device_properties(0) if torch.cuda.is_available() else 'CPU'))

# %% [code]


# %% [code]


# %% [code]
%cd /content
!curl -L "https://universe.roboflow.com/ds/xYke0rmySm?key=o9qqtAWkeE" > roboflow.zip; unzip roboflow.zip; rm roboflow.zip

# %% [code]
# This is the yaml file roboflow wrote for us
%cat {dataset.location}/data.yaml

# %% [code]
!pip install roboflow

from roboflow import Roboflow
rf = Roboflow(api_key="XTAwbDMo9Nd4dy0287dc")
project = rf.workspace("roboflow-100").project("bone-fracture-7fylg")
dataset = project.version(2).download("yolov5")

# this is the YAML file Roboflow wrote for us that we're loading into this notebook with our data
%cat {dataset.location}/data.yaml

# %% [code]

# this is the YAML file Roboflow wrote for us that we're loading into this notebook with our data
%cat {dataset.location}/data.yaml

# %% [code]
# define number of classes based on YAML
import yaml
with open(dataset.location + "/data.yaml", 'r') as stream:
    num_classes = str(yaml.safe_load(stream)['nc'])

# %% [code]


# %% [code]
#this is the model configuration we will use for our tutorial 
%cat /content/yolov5/models/yolov5s.yaml

# %% [code]
#customize iPython writefile so we can write variables
from IPython.core.magic import register_line_cell_magic

@register_line_cell_magic
def writetemplate(line, cell):
    with open(line, 'w') as f:
        f.write(cell.format(**globals()))

# %% [code]


# %% [code]
%%writetemplate /content/yolov5/models/custom_yolov5s.yaml

# parameters
nc: {num_classes}  # number of classes
depth_multiple: 0.33  # model depth multiple
width_multiple: 0.50  # layer channel multiple

# anchors
anchors:
  - [10,13, 16,30, 33,23]  # P3/8
  - [30,61, 62,45, 59,119]  # P4/16
  - [116,90, 156,198, 373,326]  # P5/32

# YOLOv5 backbone
backbone:
  # [from, number, module, args]
  [[-1, 1, Focus, [64, 3]],  # 0-P1/2
   [-1, 1, Conv, [128, 3, 2]],  # 1-P2/4
   [-1, 3, BottleneckCSP, [128]],
   [-1, 1, Conv, [256, 3, 2]],  # 3-P3/8
   [-1, 9, BottleneckCSP, [256]],
   [-1, 1, Conv, [512, 3, 2]],  # 5-P4/16
   [-1, 9, BottleneckCSP, [512]],
   [-1, 1, Conv, [1024, 3, 2]],  # 7-P5/32
   [-1, 1, SPP, [1024, [5, 9, 13]]],
   [-1, 3, BottleneckCSP, [1024, False]],  # 9
  ]

# YOLOv5 head
head:
  [[-1, 1, Conv, [512, 1, 1]],
   [-1, 1, nn.Upsample, [None, 2, 'nearest']],
   [[-1, 6], 1, Concat, [1]],  # cat backbone P4
   [-1, 3, BottleneckCSP, [512, False]],  # 13

   [-1, 1, Conv, [256, 1, 1]],
   [-1, 1, nn.Upsample, [None, 2, 'nearest']],
   [[-1, 4], 1, Concat, [1]],  # cat backbone P3
   [-1, 3, BottleneckCSP, [256, False]],  # 17 (P3/8-small)

   [-1, 1, Conv, [256, 3, 2]],
   [[-1, 14], 1, Concat, [1]],  # cat head P4
   [-1, 3, BottleneckCSP, [512, False]],  # 20 (P4/16-medium)

   [-1, 1, Conv, [512, 3, 2]],
   [[-1, 10], 1, Concat, [1]],  # cat head P5
   [-1, 3, BottleneckCSP, [1024, False]],  # 23 (P5/32-large)

   [[17, 20, 23], 1, Detect, [nc, anchors]],  # Detect(P3, P4, P5)
  ]

# %% [code]
# train yolov5s on custom data for 100 epochs
# time its performance
%%time
%cd /content/yolov5/
!python train.py --img 416 --batch 16 --epochs 100 --data {dataset.location}/data.yaml --cfg ./models/custom_yolov5s.yaml --weights '' --name yolov5s_results  --cache

# %% [code]
# Start tensorboard
# Launch after you have started training
# logs save in the folder "runs"
%load_ext tensorboard
%tensorboard --logdir runs

# %% [code]
!pip uninstall imgaug
!pip install imgaug==0.4.0

# %% [code]


# we can also output some older school graphs if the tensor board isn't working for whatever reason... 
from utils.plots import plot_results  # plot results.txt as results.png
Image(filename='/content/yolov5/runs/train/yolov5s_results/results.png', width=1000)  # view results.png

# %% [code]
# first, display our ground truth data
print("GROUND TRUTH TRAINING DATA:")
Image(filename='/content/yolov5/runs/train/yolov5s_results/train_batch0.jpg', width=900)

# %% [code]
# print out an augmented training example
print("GROUND TRUTH AUGMENTED TRAINING DATA:")
Image(filename='/content/yolov5/runs/train/yolov5s_results/train_batch0.jpg', width=900)

# %% [code]
# trained weights are saved by default in our weights folder
%ls runs/

# %% [code]
%ls runs/train/yolov5s_results/weights

# %% [code]
# when we ran this, we saw .007 second inference time. That is 140 FPS on a TESLA P100!
# use the best weights!
%cd /content/yolov5/
!python detect.py --weights runs/train/yolov5s_results/weights/best.pt --img 416 --conf 0.4 --source ../test/images

# %% [code]
#display inference on ALL test images
#this looks much better with longer training above

import glob
from IPython.display import Image, display

for imageName in glob.glob('/content/yolov5/runs/detect/exp/*.jpg'): #assuming JPG
    display(Image(filename=imageName))
    print("\n")

# %% [code]
pip install wandb


# %% [code]
from google.colab import drive
drive.mount('/content/gdrive')

# %% [code]
%cp /content/yolov5/runs/train/yolov5s_results/weights/best.pt /content/gdrive/My\ Drive
